# Supplementary material for: Compound Mutation in Cardiac Sarcomere Proteins Is Associated with Increased Risk for Major Arrhythmic Events in Pediatric Onset Hypertrophic Cardiomyopathy
Source: J Clin Med. 2021 Nov 11;10(22):5256. doi: 10.3390/jcm10225256 (PMC8617951; doi:10.3390/jcm10225256)
Supplement: Supplementary file 1 [file jcm-10-05256-s001.zip]

Archive with 1 entries (1 files):
- jcm-1443404-supplementary.pdf
